# Supplementary material for: Characterization of Defatted Products Obtained from the Parmigiano–Reggiano Manufacturing Chain: Determination of Peptides and Amino Acids Content and Study of the Digestibility and Bioactive Properties
Source: Foods. 2020 Mar 9;9(3):310. doi: 10.3390/foods9030310 (PMC7143180; doi:10.3390/foods9030310)
Supplement: Supplementary file 1 [file foods-09-00310-s001.zip]

Archive with 1 entries (1 files):
- foods-693334-supplementary.docx
